# Supplementary material for: S'Wipe: user-friendly stool collection for high-throughput gut metabolomics and multi-omics
Source: mSystems. 2026 Mar 12;11(4):e01459-25. doi: 10.1128/msystems.01459-25 (PMC13098201; doi:10.1128/msystems.01459-25)
Supplement: Microscopy Data — CellsBin assay for samples 1 to 6 and 10 to 12. [file msystems.01459-25-s0001.xlsx]

## Sheet: Density
	Normalized Density		Video Snippet
Sample-1	376.139		V1
Sample-2	595.972		V2
Sample-3	544.706		V3
Sample-10	86.5431		V10
Sample-11	214.129		V11
Sample-12	111.292		V12
Sample-4	3.5043
Sample-5	0.71519
Sample-6	0

## Sheet: Volume distribution
Percentile	Sample-1	Sample-2	Sample-3	Sample-10	Sample-11	Sample-12	Sample-4	Sample-5	Sample-6
0	0	0	0	0	0	0	0	0
1	0	0.000185176	0	0	0.000171952	0	0	0
2	0	0.00226795	0	0	0.000171952	0	0	0
3	0	0.0045663	0	0	0.000171952	0	0	0
4	0	0.00633869	0	0	0.000171952	0	0	0
5	0	0.00830195	2.22407e-06	0	0.000224185	0	0	0
6	5.19706e-06	0.0102248	1.2153e-05	8.99898e-06	0.000227822	2.00216e-05	0	0.00011343
7	3.20486e-05	0.0120938	3.51086e-05	3.34962e-05	0.000325113	5.19005e-05	0	0.00022686
8	7.93996e-05	0.0138648	0.000106716	5.19941e-05	0.000540407	0.000169114	0	0.000397005
9	0.000192927	0.0155627	0.000452638	9.24895e-05	0.000728019	0.000293131	0	0.000560849
10	0.000439383	0.018344	0.00211537	0.000125986	0.00108981	0.000490431	0	0.000989363
11	0.000691498	0.0217951	0.00841565	0.000220725	0.00139785	0.000633109	0	0.000989363
12	0.00113463	0.0258686	0.0202287	0.000381207	0.00187763	0.000933043	0	0.00140527
13	0.00181481	0.0300562	0.03277	0.000476196	0.00259131	0.00134533	0	0.0015187
14	0.00272707	0.0337031	0.0414911	0.000619929	0.00324214	0.00169794	0	0.0015187
15	0.00364632	0.040583	0.0449437	0.000745915	0.00386095	0.00232891	0	0.00185899
16	0.00517333	0.0477456	0.0469032	0.00100839	0.00504784	0.00327829	0	0.00185899
17	0.00677177	0.054489	0.0518042	0.00134235	0.0058587	0.00414699	0	0.00185899
18	0.00916981	0.0601011	0.0569815	0.00164931	0.00711056	0.00529036	0	0.00284205
19	0.0119494	0.0683921	0.0621266	0.0017658	0.00921188	0.00667651	0	0.00361086
20	0.0151677	0.0775	0.0705021	0.00224499	0.0115751	0.00813011	0	0.00407718
21	0.0189825	0.0921333	0.0773443	0.00281118	0.0139444	0.0107028	0.000142757	0.00478297
22	0.0223192	0.110188	0.0860902	0.00373333	0.018125	0.0130793	0.000142757	0.00579754
23	0.0265663	0.125729	0.0935921	0.00496119	0.0210566	0.0154681	0.000142757	0.0060244
24	0.0310333	0.151861	0.0995027	0.00563636	0.0258532	0.0191849	0.000142757	0.00642141
25	0.0369245	0.177363	0.106311	0.00632828	0.0304149	0.0235782	0.000207062	0.00642141
26	0.04286	0.204739	0.115196	0.00719593	0.0348321	0.0272229	0.000230211	0.00797792
27	0.0493288	0.231774	0.124277	0.00802584	0.0404617	0.0326172	0.000230211	0.00921305
28	0.0555409	0.258736	0.136417	0.00951517	0.0454867	0.0377332	0.000281655	0.0105238
29	0.0618346	0.282519	0.147649	0.0116514	0.0541806	0.0499814	0.000281655	0.0105238
30	0.0690091	0.306761	0.15956	0.0137269	0.0620455	0.0569514	0.00250275	0.0146073
31	0.0762955	0.328885	0.170094	0.0152615	0.0684249	0.0649905	0.00264679	0.0169074
32	0.0832844	0.349214	0.184233	0.0186379	0.0749631	0.077804	0.00446404	0.0189113
33	0.0911983	0.370778	0.198818	0.0221497	0.083867	0.0904249	0.00837764	0.020178
34	0.0995928	0.390128	0.213933	0.0286347	0.0934271	0.10167	0.0105576	0.0229129
35	0.108232	0.411852	0.229592	0.0314609	0.101197	0.111586	0.0131671	0.0243938
36	0.117083	0.440655	0.249087	0.0412868	0.109327	0.122343	0.0196271	0.0254273
37	0.126945	0.468822	0.268064	0.0495459	0.119127	0.132843	0.0196271	0.0262402
38	0.136807	0.489671	0.288533	0.0559231	0.128333	0.145239	0.0284819	0.0284205
39	0.148344	0.517121	0.310266	0.0649314	0.138061	0.155478	0.0440681	0.0310673
40	0.159301	0.546279	0.33268	0.0728062	0.148273	0.169389	0.0551646	0.0318676
41	0.171936	0.571694	0.357034	0.0815992	0.158042	0.182385	0.0741088	0.0354154
42	0.185434	0.598599	0.383021	0.0910991	0.169578	0.200156	0.0901104	0.0366253
43	0.198602	0.630566	0.407481	0.103163	0.183298	0.212527	0.115643	0.0390389
44	0.213529	0.660657	0.435643	0.113301	0.195968	0.228571	0.165534	0.0418683
45	0.229502	0.680649	0.461137	0.126832	0.210921	0.247826	0.203376	0.0437714
46	0.246896	0.705495	0.488211	0.150488	0.228866	0.268145	0.236531	0.0511507
47	0.263808	0.724279	0.513319	0.173668	0.243455	0.284281	0.29203	0.0520329
48	0.280725	0.742122	0.536046	0.19242	0.261407	0.304802	0.342829	0.0560093
49	0.299486	0.758016	0.556287	0.226145	0.277148	0.32831	0.405563	0.0596264
50	0.319337	0.772699	0.578418	0.265704	0.298466	0.347204	0.483156	0.0668482
51	0.338733	0.78429	0.601212	0.302666	0.316963	0.368813	0.565312	0.0697469
52	0.360165	0.796761	0.618686	0.337087	0.339202	0.388662	0.624547	0.0765023
53	0.383093	0.807079	0.638156	0.372855	0.360359	0.408707	0.682173	0.0820478
54	0.406654	0.817194	0.656141	0.4008	0.384915	0.43361	0.734705	0.115863
55	0.430449	0.826688	0.674754	0.427961	0.411925	0.459455	0.76814	0.129594
56	0.455301	0.834685	0.690799	0.446738	0.433745	0.476478	0.805762	0.135234
57	0.479821	0.842208	0.709071	0.467663	0.458818	0.499907	0.835533	0.144403
58	0.505559	0.849048	0.724667	0.489447	0.484017	0.521293	0.864231	0.157624
59	0.53243	0.854438	0.73863	0.510068	0.507929	0.541369	0.881148	0.166629
60	0.558309	0.861502	0.754669	0.533325	0.536081	0.565374	0.90172	0.178331
61	0.583633	0.866022	0.767553	0.553211	0.556599	0.585828	0.925256	0.187771
62	0.609003	0.871395	0.782773	0.581142	0.58279	0.610846	0.93088	0.200866
63	0.631415	0.875577	0.793535	0.60208	0.600328	0.62723	0.935714	0.206266
64	0.654121	0.8813	0.806423	0.627778	0.624125	0.650202	0.940668	0.225285
65	0.674549	0.885732	0.815402	0.650196	0.644385	0.666762	0.942989	0.237831
66	0.69553	0.891357	0.828158	0.676826	0.668499	0.690495	0.949481	0.256648
67	0.713696	0.896905	0.837038	0.69853	0.687475	0.707144	0.951537	0.270676
68	0.733224	0.902069	0.845926	0.719502	0.705034	0.724607	0.953088	0.279347
69	0.753214	0.912139	0.861148	0.749976	0.739445	0.754737	0.956727	0.312116
70	0.766576	0.917398	0.867889	0.765078	0.751847	0.769832	0.958817	0.322425
71	0.778117	0.921552	0.873908	0.780404	0.76406	0.781213	0.959888	0.33126
72	0.790847	0.926824	0.881799	0.799504	0.785043	0.796937	0.962391	0.3445
73	0.804697	0.932415	0.891603	0.818052	0.804292	0.815193	0.965754	0.362806
74	0.816302	0.936391	0.899155	0.83381	0.819864	0.829116	0.968123	0.374357
75	0.840178	0.952051	0.921388	0.86769	0.86162	0.867431	0.975073	0.506648
76	0.857596	0.957	0.931717	0.883357	0.883457	0.886501	0.978738	0.51847
77	0.86729	0.959167	0.937005	0.893546	0.894018	0.897226	0.979906	0.529007
78	0.895346	0.982454	0.965617	0.95137	0.946278	0.948192	0.990694	0.94101
79	0.901739	0.983378	0.968505	0.956387	0.950873	0.953034	0.991237	0.944577
80	0.926656	0.987368	0.978264	0.969954	0.96813	0.968662	0.994031	0.956166
81	0.950811	0.992554	0.987932	0.983193	0.983913	0.983106	0.997065	0.980616
82	0.952697	0.993355	0.988915	0.985302	0.984987	0.98447	0.997065	0.983105
83	0.969587	0.996229	0.993241	0.991539	0.991548	0.990713	0.998032	0.989508
84	0.978493	0.997792	0.995677	0.994182	0.994789	0.994058	0.998792	0.99194
85	0.986588	0.999405	0.997973	0.997513	0.998023	0.99759	0.999551	0.998721
86	0.987172	0.999453	0.998334	0.99784	0.998277	0.997983	0.999708	0.998721
87	0.989563	0.999552	0.998698	0.998463	0.998708	0.998443	0.999796	0.999061
88	0.994145	0.999737	0.999415	0.999068	0.999527	0.999313	0.999927	0.999294
89	0.997814	0.99988	0.999742	0.999593	0.999826	0.999742	0.999927	0.999477
90	0.997866	0.999883	0.999759	0.999593	0.999843	0.999787	1	0.999477
91	0.998161	0.999904	0.999843	0.999689	0.999891	0.999857	1	1
92	0.999222	0.999947	0.999963	0.999846	0.999975	0.999973	1	1
93	0.999229	0.99995	0.999971	0.999846	0.999975	0.999973	1	1
94	1	1	1	1	1	1	1	1
95	1	1	1	1	1	1	1	1
96	1	1	1	1	1	1	1	1
97	1	1	1	1	1	1	1	1
98	1	1	1	1	1	1	1	1
99	1	1	1	1	1	1	1	1
100	1	1	1	1	1	1	1	1

## Sheet: Distribution
Percentile	Sample-1	Sample-2	Sample-3	Sample-10	Sample-11	Sample-12	Roundness	Sample-1	Sample-2	Sample-3	Sample-10	Sample-11	Sample-12	Sample-4	Sample-5
0	0	0	0	0	0	0
1	0	0.000185176	0	0	0.000171952	0	0.01	0	0.000185176	0	0	0.000171952	0	0	0	1
2	0	0.00226795	0	0	0.000171952	0	0.02	0	0.00208277	0	0	0	0	0	0	2
3	0	0.0045663	0	0	0.000171952	0	0.03	0	0.00229836	0	0	0	0	0	0	3
4	0	0.00633869	0	0	0.000171952	0	0.04	0	0.00177239	0	0	0	0	0	0	4
5	0	0.00830195	2.22407e-06	0	0.000224185	0	0.05	0	0.00196326	2.22407e-06	0	5.22323e-05	0	0	0	5
6	5.19706e-06	0.0102248	1.2153e-05	8.99898e-06	0.000227822	2.00216e-05	0.06	5.19706e-06	0.00192289	9.9289e-06	8.99898e-06	3.63706e-06	2.00216e-05	2.22407e-06	0	6
7	3.20486e-05	0.0120938	3.51086e-05	3.34962e-05	0.000325113	5.19005e-05	0.07	2.68515e-05	0.00186893	2.29556e-05	2.44972e-05	9.72915e-05	3.1879e-05	9.9289e-06	0	7
8	7.93996e-05	0.0138648	0.000106716	5.19941e-05	0.000540407	0.000169114	0.08	4.7351e-05	0.00177103	7.16072e-05	1.84979e-05	0.000215294	0.000117214	2.29556e-05	0	8
9	0.000192927	0.0155627	0.000452638	9.24895e-05	0.000728019	0.000293131	0.09	0.000113527	0.00169793	0.000345923	4.04954e-05	0.000187612	0.000124017	7.16072e-05	0	9
10	0.000439383	0.018344	0.00211537	0.000125986	0.00108981	0.000490431	0.1	0.000246456	0.00278125	0.00166273	3.34962e-05	0.000361787	0.0001973	0.000345923	0	10
11	0.000691498	0.0217951	0.00841565	0.000220725	0.00139785	0.000633109	0.11	0.000252115	0.0034511	0.00630028	9.47392e-05	0.000308039	0.000142678	0.00166273	0	11
12	0.00113463	0.0258686	0.0202287	0.000381207	0.00187763	0.000933043	0.12	0.000443136	0.00407353	0.0118131	0.000160482	0.000479789	0.000299935	0.00630028	0	12
13	0.00181481	0.0300562	0.03277	0.000476196	0.00259131	0.00134533	0.13	0.00068018	0.00418762	0.0125412	9.49892e-05	0.000713673	0.000412288	0.0118131	0	13
14	0.00272707	0.0337031	0.0414911	0.000619929	0.00324214	0.00169794	0.14	0.000912258	0.00364685	0.00872114	0.000143734	0.000650832	0.000352613	0.0125412	0	14
15	0.00364632	0.040583	0.0449437	0.000745915	0.00386095	0.00232891	0.15	0.000919245	0.00687988	0.00345259	0.000125986	0.000618806	0.000630971	0.00872114	0	15
16	0.00517333	0.0477456	0.0469032	0.00100839	0.00504784	0.00327829	0.16	0.00152701	0.00716261	0.00195949	0.00026247	0.0011869	0.000949372	0.00345259	0	16
17	0.00677177	0.054489	0.0518042	0.00134235	0.0058587	0.00414699	0.17	0.00159844	0.00674344	0.00490098	0.000333962	0.000810863	0.000868702	0.00195949	0	17
18	0.00916981	0.0601011	0.0569815	0.00164931	0.00711056	0.00529036	0.18	0.00239804	0.00561205	0.00517736	0.000306965	0.00125186	0.00114337	0.00490098	0	18
19	0.0119494	0.0683921	0.0621266	0.0017658	0.00921188	0.00667651	0.19	0.00277962	0.00829106	0.00514511	0.000116487	0.00210131	0.00138615	0.00517736	0	19
20	0.0151677	0.0775	0.0705021	0.00224499	0.0115751	0.00813011	0.2	0.00321831	0.00910789	0.00837542	0.000479195	0.00236318	0.0014536	0.00514511	0	20
21	0.0189825	0.0921333	0.0773443	0.00281118	0.0139444	0.0107028	0.21	0.00381476	0.0146333	0.00684224	0.000566186	0.00236935	0.00257267	0.00837542	0	21
22	0.0223192	0.110188	0.0860902	0.00373333	0.018125	0.0130793	0.22	0.00333669	0.018055	0.00874589	0.000922145	0.0041806	0.00237654	0.00684224	0.000142757	22
23	0.0265663	0.125729	0.0935921	0.00496119	0.0210566	0.0154681	0.23	0.0042471	0.0155406	0.00750188	0.00122786	0.00293157	0.00238879	0.00874589	0	23
24	0.0310333	0.151861	0.0995027	0.00563636	0.0258532	0.0191849	0.24	0.00446705	0.0261325	0.00591063	0.000675173	0.00479658	0.00371682	0.00750188	0	24
25	0.0369245	0.177363	0.106311	0.00632828	0.0304149	0.0235782	0.25	0.00589116	0.0255017	0.00680844	0.000691921	0.00456179	0.00439327	0.00591063	0	25
26	0.04286	0.204739	0.115196	0.00719593	0.0348321	0.0272229	0.26	0.00593551	0.0273764	0.00888505	0.000867651	0.00441711	0.0036447	0.00680844	6.43049e-05	26
27	0.0493288	0.231774	0.124277	0.00802584	0.0404617	0.0326172	0.27	0.00646878	0.0270344	0.00908105	0.000829906	0.00562967	0.00539435	0.00888505	2.31498e-05	27
28	0.0555409	0.258736	0.136417	0.00951517	0.0454867	0.0377332	0.28	0.00621216	0.0269624	0.0121398	0.00148933	0.00502501	0.00511599	0.00908105	0	28
29	0.0618346	0.282519	0.147649	0.0116514	0.0541806	0.0499814	0.29	0.0062937	0.0237823	0.0112322	0.00213626	0.0086939	0.0122481	0.0121398	5.14439e-05	29
30	0.0690091	0.306761	0.15956	0.0137269	0.0620455	0.0569514	0.3	0.00717449	0.0242425	0.0119107	0.00207551	0.00786485	0.00697003	0.0112322	0	30
31	0.0762955	0.328885	0.170094	0.0152615	0.0684249	0.0649905	0.31	0.00728634	0.0221238	0.0105345	0.00153458	0.00637941	0.00803914	0.0119107	0.00222109	31
32	0.0832844	0.349214	0.184233	0.0186379	0.0749631	0.077804	0.32	0.00698889	0.0203286	0.0141384	0.00337637	0.00653823	0.0128134	0.0105345	0.000144043	32
33	0.0911983	0.370778	0.198818	0.0221497	0.083867	0.0904249	0.33	0.00791391	0.0215644	0.0145854	0.00351185	0.00890384	0.012621	0.0141384	0.00181726	33
34	0.0995928	0.390128	0.213933	0.0286347	0.0934271	0.10167	0.34	0.00839447	0.01935	0.0151147	0.00648501	0.00956012	0.0112449	0.0145854	0.00391359	34
35	0.108232	0.411852	0.229592	0.0314609	0.101197	0.111586	0.35	0.00863937	0.0217241	0.0156587	0.00282618	0.00777039	0.00991572	0.0151147	0.00217994	35
36	0.117083	0.440655	0.249087	0.0412868	0.109327	0.122343	0.36	0.00885094	0.0288026	0.019495	0.00982588	0.00812985	0.0107576	0.0156587	0.00260949	36
37	0.126945	0.468822	0.268064	0.0495459	0.119127	0.132843	0.37	0.00986235	0.0281675	0.0189773	0.00825906	0.00979926	0.0104998	0.019495	0.00646007	37
38	0.136807	0.489671	0.288533	0.0559231	0.128333	0.145239	0.38	0.00986125	0.0208491	0.020469	0.00637727	0.00920632	0.0123965	0.0189773	0	38
39	0.148344	0.517121	0.310266	0.0649314	0.138061	0.155478	0.39	0.0115378	0.0274495	0.0217331	0.00900823	0.00972763	0.010239	0.020469	0.00885478	39
40	0.159301	0.546279	0.33268	0.0728062	0.148273	0.169389	0.4	0.0109565	0.0291583	0.0224144	0.00787485	0.0102123	0.0139109	0.0217331	0.0155862	40
41	0.171936	0.571694	0.357034	0.0815992	0.158042	0.182385	0.41	0.0126353	0.0254148	0.0243539	0.008793	0.00976885	0.0129961	0.0224144	0.0110964	41
42	0.185434	0.598599	0.383021	0.0910991	0.169578	0.200156	0.42	0.0134982	0.0269056	0.0259865	0.00949992	0.0115362	0.0177706	0.0243539	0.0189442	42
43	0.198602	0.630566	0.407481	0.103163	0.183298	0.212527	0.43	0.0131677	0.0319664	0.0244601	0.0120636	0.0137197	0.012371	0.0259865	0.0160016	43
44	0.213529	0.660657	0.435643	0.113301	0.195968	0.228571	0.44	0.0149269	0.0300906	0.0281623	0.0101381	0.0126708	0.0160445	0.0244601	0.0255329	44
45	0.229502	0.680649	0.461137	0.126832	0.210921	0.247826	0.45	0.0159725	0.0199927	0.0254941	0.013531	0.0149525	0.0192547	0.0281623	0.0498903	45
46	0.246896	0.705495	0.488211	0.150488	0.228866	0.268145	0.46	0.0173944	0.0248455	0.0270735	0.0236558	0.0179453	0.020319	0.0254941	0.0378421	46
47	0.263808	0.724279	0.513319	0.173668	0.243455	0.284281	0.47	0.0169122	0.018784	0.0251078	0.0231801	0.0145891	0.0161358	0.0270735	0.0331556	47
48	0.280725	0.742122	0.536046	0.19242	0.261407	0.304802	0.48	0.0169163	0.0178431	0.0227272	0.0187521	0.0179518	0.0205209	0.0251078	0.055499	48
49	0.299486	0.758016	0.556287	0.226145	0.277148	0.32831	0.49	0.0187616	0.0158946	0.0202412	0.0337249	0.0157406	0.023508	0.0227272	0.0507983	49
50	0.319337	0.772699	0.578418	0.265704	0.298466	0.347204	0.5	0.0198512	0.0146829	0.0221309	0.0395588	0.021318	0.0188941	0.0202412	0.0627346	50
51	0.338733	0.78429	0.601212	0.302666	0.316963	0.368813	0.51	0.0193958	0.0115902	0.0227942	0.0369623	0.0184978	0.0216089	0.0221309	0.0775928	51
52	0.360165	0.796761	0.618686	0.337087	0.339202	0.388662	0.52	0.0214321	0.0124712	0.0174736	0.0344211	0.0222389	0.0198486	0.0227942	0.0821559	52
53	0.383093	0.807079	0.638156	0.372855	0.360359	0.408707	0.53	0.0229278	0.010318	0.0194703	0.0357679	0.0211565	0.0200459	0.0174736	0.0592351	53
54	0.406654	0.817194	0.656141	0.4008	0.384915	0.43361	0.54	0.0235613	0.010115	0.0179853	0.0279448	0.0245558	0.0249023	0.0194703	0.0576262	54
55	0.430449	0.826688	0.674754	0.427961	0.411925	0.459455	0.55	0.0237944	0.00949432	0.0186129	0.0271614	0.0270103	0.0258453	0.0179853	0.0525319	55
56	0.455301	0.834685	0.690799	0.446738	0.433745	0.476478	0.56	0.0248524	0.00799668	0.0160442	0.0187774	0.0218197	0.0170232	0.0186129	0.0334347	56
57	0.479821	0.842208	0.709071	0.467663	0.458818	0.499907	0.57	0.0245199	0.00752355	0.0182728	0.0209249	0.0250736	0.0234285	0.0160442	0.0376222	57
58	0.505559	0.849048	0.724667	0.489447	0.484017	0.521293	0.58	0.0257383	0.00683983	0.015596	0.0217835	0.0251983	0.0213865	0.0182728	0.0297706	58
59	0.53243	0.854438	0.73863	0.510068	0.507929	0.541369	0.59	0.0268704	0.00538972	0.0139623	0.0206212	0.0239125	0.0200756	0.015596	0.028698	59
60	0.558309	0.861502	0.754669	0.533325	0.536081	0.565374	0.6	0.025879	0.00706456	0.0160397	0.0232569	0.0281517	0.0240056	0.0139623	0.0169173	60
61	0.583633	0.866022	0.767553	0.553211	0.556599	0.585828	0.61	0.0253241	0.00451935	0.0128841	0.0198865	0.0205184	0.0204537	0.0160397	0.0205724	61
62	0.609003	0.871395	0.782773	0.581142	0.58279	0.610846	0.62	0.0253704	0.00537372	0.0152196	0.0279306	0.0261911	0.0250182	0.0128841	0.0235356	62
63	0.631415	0.875577	0.793535	0.60208	0.600328	0.62723	0.63	0.022412	0.00418189	0.0107621	0.0209376	0.0175375	0.0163839	0.0152196	0.0056241	63
64	0.654121	0.8813	0.806423	0.627778	0.624125	0.650202	0.64	0.022706	0.00572245	0.0128875	0.0256986	0.0237975	0.0229719	0.0107621	0.00483444	64
65	0.674549	0.885732	0.815402	0.650196	0.644385	0.666762	0.65	0.0204276	0.00443203	0.00897949	0.0224179	0.0202593	0.01656	0.0128875	0.00495405	65
66	0.69553	0.891357	0.828158	0.676826	0.668499	0.690495	0.66	0.0209813	0.00562545	0.0127558	0.0266295	0.0241149	0.0237329	0.00897949	0.00232012	66
67	0.713696	0.896905	0.837038	0.69853	0.687475	0.707144	0.67	0.0181654	0.00554739	0.00888052	0.0217045	0.018976	0.016649	0.0127558	0.00649222	67
68	0.733224	0.902069	0.845926	0.719502	0.705034	0.724607	0.68	0.019528	0.00516429	0.00888763	0.0209724	0.0175588	0.0174635	0.00888052	0.00205647	68
69	0.753214	0.912139	0.861148	0.749976	0.739445	0.754737	0.69	0.0199903	0.0100695	0.0152223	0.0304733	0.0344111	0.0301299	0.00888763	0.00155103	69
70	0.766576	0.917398	0.867889	0.765078	0.751847	0.769832	0.7	0.013362	0.00525944	0.00674049	0.015102	0.012402	0.0150951	0.0152223	0.00363837	70
71	0.778117	0.921552	0.873908	0.780404	0.76406	0.781213	0.71	0.0115409	0.00415396	0.00601882	0.0153265	0.0122124	0.0113802	0.00674049	0.00208991	71
72	0.790847	0.926824	0.881799	0.799504	0.785043	0.796937	0.72	0.0127303	0.00527183	0.00789141	0.0190998	0.0209831	0.0157239	0.00601882	0.00107132	72
73	0.804697	0.932415	0.891603	0.818052	0.804292	0.815193	0.73	0.01385	0.00559093	0.00980367	0.0185476	0.0192496	0.0182569	0.00789141	0.00250275	73
74	0.816302	0.936391	0.899155	0.83381	0.819864	0.829116	0.74	0.0116046	0.00397633	0.00755243	0.0157587	0.0155717	0.0139222	0.00980367	0.00336315	74
75	0.840178	0.952051	0.921388	0.86769	0.86162	0.867431	0.75	0.0238763	0.0156599	0.0222331	0.0338796	0.0417555	0.038315	0.00755243	0.00236899	75
76	0.857596	0.957	0.931717	0.883357	0.883457	0.886501	0.76	0.0174182	0.00494956	0.0103291	0.0156667	0.021837	0.0190704	0.0222331	0.00695007	76
77	0.86729	0.959167	0.937005	0.893546	0.894018	0.897226	0.77	0.00969379	0.00216622	0.00528805	0.0101888	0.0105614	0.0107251	0.0103291	0.00366538	77
78	0.895346	0.982454	0.965617	0.95137	0.946278	0.948192	0.78	0.0280561	0.0232871	0.0286113	0.0578244	0.0522595	0.0509653	0.00528805	0.00116778	78
79	0.901739	0.983378	0.968505	0.956387	0.950873	0.953034	0.79	0.0063925	0.000924449	0.0028884	0.00501718	0.00459553	0.00484249	0.0286113	0.0107878	79
80	0.926656	0.987368	0.978264	0.969954	0.96813	0.968662	0.8	0.0249172	0.00399013	0.0097586	0.013567	0.0172568	0.0156275	0.0028884	0.000542733	80
81	0.950811	0.992554	0.987932	0.983193	0.983913	0.983106	0.81	0.024155	0.00518521	0.00966816	0.0132385	0.015783	0.0144449	0.0097586	0.00279469	81
82	0.952697	0.993355	0.988915	0.985302	0.984987	0.98447	0.82	0.00188601	0.00080176	0.000983	0.00210901	0.00107374	0.00136322	0.00966816	0.0030339	82
83	0.969587	0.996229	0.993241	0.991539	0.991548	0.990713	0.83	0.0168898	0.00287384	0.00432606	0.00623729	0.00656177	0.00624323	0.000983	0	83
84	0.978493	0.997792	0.995677	0.994182	0.994789	0.994058	0.84	0.00890603	0.00156319	0.00243584	0.0026427	0.00324093	0.00334515	0.00432606	0.000967145	84
85	0.986588	0.999405	0.997973	0.997513	0.998023	0.99759	0.85	0.00809535	0.00161297	0.00229659	0.00333087	0.00323355	0.00353235	0.00243584	0.000760084	85
86	0.987172	0.999453	0.998334	0.99784	0.998277	0.997983	0.86	0.000583977	4.72239e-05	0.000360459	0.000327713	0.000253786	0.00039285	0.00229659	0.000758798	86
87	0.989563	0.999552	0.998698	0.998463	0.998708	0.998443	0.87	0.00239128	9.94451e-05	0.000363755	0.000623179	0.000431699	0.000459718	0.000360459	0.000156904	87
88	0.994145	0.999737	0.999415	0.999068	0.999527	0.999313	0.88	0.00458196	0.000185099	0.000717105	0.000604681	0.000818845	0.000870452	0.000363755	8.74546e-05	88
89	0.997814	0.99988	0.999742	0.999593	0.999826	0.999742	0.89	0.00366861	0.000143337	0.000326899	0.00052519	0.000298946	0.000428422	0.000717105	0.000131182	89
90	0.997866	0.999883	0.999759	0.999593	0.999843	0.999787	0.9	5.21439e-05	2.67305e-06	1.77926e-05	0	1.64678e-05	4.52915e-05	0.000326899	0	90
91	0.998161	0.999904	0.999843	0.999689	0.999891	0.999857	0.91	0.000294731	2.12294e-05	8.32836e-05	9.54891e-05	4.7989e-05	6.93951e-05	1.77926e-05	7.33076e-05	91
92	0.999222	0.999947	0.999963	0.999846	0.999975	0.999973	0.92	0.00106124	4.30012e-05	0.000120418	0.000157232	8.39556e-05	0.000116242	8.32836e-05	0	92
93	0.999229	0.99995	0.999971	0.999846	0.999975	0.999973	0.93	6.81393e-06	2.75053e-06	7.98283e-06	0	0	0	0.000120418	0	93
94	1	1	1	1	1	1	0.94	0.000771244	4.98969e-05	2.89129e-05	0.000153982	2.54594e-05	2.72138e-05	7.98283e-06	0	94
95	1	1	1	1	1	1	0.95	0	0	0	0	0	0	2.89129e-05	0	95
96	1	1	1	1	1	1	0.96	0	0	0	0	0	0	0	0	96
97	1	1	1	1	1	1	0.97	0	0	0	0	0	0	0	0	97
98	1	1	1	1	1	1	0.98	0	0	0	0	0	0	0	0	98
99	1	1	1	1	1	1	0.99	0	0	0	0	0	0	0	0	99
100	1	1	1	1	1	1	1	0	0	0	0	0	0	0	0	100
